# Supplementary material for: Postmortem CT in decedents with SARS-CoV-2 infection. A single institution experience
Source: Forensic Sci Res. 2022 Jan 24;7(2):255–60. doi: 10.1080/20961790.2021.1977479 (PMC9245975; doi:10.1080/20961790.2021.1977479)
Supplement: Supplemental Material [file TFSR_A_1977479_SM1055.zip › Supplementary Table S1.xlsx]

## Sheet: Table 1
Case number	Age	Sex	Ethnicity	BMI	Pre existing Conditions	SARS-CoV-2 Testing Prior to Death	Suspected Cause of Death from PMCT	Official Cause of Death by Coroner	Place of Death
Case 1	51	M	Latin American	28.5	No known conditions	Not performed	Pulmonary pathology from COVID-19	COVID-19	Home
Case 2	59	F	Caucassian	32.6	History of breast cancer, DM, Sarcoidosis	Pending at time of death	Pulmonary pathology from COVID-19	COVID-19	Home
Case 3	33	M	Asian American	36.6	No known conditions	Pending at time of death	Pulmonary pathology from COVID-19	1. Pneumonia 2. COVID-19	Home
Case 4	40	M	Latin American	34.3	Gout, HTN	Positive	Pulmonary pathology from COVID-19	COVID-19	Hospital
Case 5	34	M	Caucasian	25.6	Alcohol abuse, psoriasis	Not performed	Acute subdural hematoma and evidence of head injury	1. Subdural hematoma 2. Blunt head trauma Other significant conditions :COVID-19, Alcoholic liver disease	Home
Case 6	59	M	Caucassian	47.1	COPD,HTN, CAD,DM	Positive	Pulmonary pathology from COVID-19	1. ARDS, 2.Pneumonia 3. COVID-19 Other significant conditions: HTN, DM, Obesity	Hospital
Case 7	55	F	African American	42.8	No known conditions	Not performed	Pulmonary pathology from COVID-19	1.ARDS,2 COVID-19 Other significant condition: Morbid obesity	Home
Case 8	54	M	Latin American	25.3	No known conditions	Not performed	Pulmonary pathology from COVID-19	1.ARDS 2. COVID-19	Home
Case 9	46	M	Latin American	33.2	No known conditions	Not performed	Pulmonary pathology from COVID-19	1. Pneumonia 2. COVID-19	Home
Case 10	44	M	Latin American	29.6	DM, history of gastritis	Not performed	Pulmonary pathology from COVID-19	COVID-19	Home
Case 11	50	M	Latin American	30.7	Acohol Abuse	Not performed	Pulmonary pathology from COVID-19	1. ARDS 2. Acute pneumonia 3. COVID-19 Other significant conditions: Chronic alcohol abuse	Home
Case 12	43	M	Latin American	42.8	No known conditions	Negative	Pulmonary pathology from COVID-19	1. Acute bronchopneumonia 2. Klebsiella aerogenes infection Other signficant condition: COVID-19 (treated) obesity, prediabetes	Home
Case 13	80	M	Native American	33.9	Arthritis, prostatic hypertrophy	Positive	Pulmonary pathology from COVID-19	1. ARDS 2. COVID-19	Hospital
Case 14	54	M	Caucassian	52.9	CHF,COPD,CAD,HTN	Positive	Pulmonary pathology from COVID-19	1. ARDS 2. Pneumonia 3. COVID-19 Other significant conditions: COPD, Hypertensive cardiovascular disease, CHF	Hospital
Case 15	46	M	Latin American	43.9	No known conditions	Not performed	Pulmonary pathology from COVID-19	1. COVID-19 Other conditions: Morbid obesity	Home
Case 16	61	M	Latin American	27.9	No known conditions	Not performed	Pulmonary pathology from COVID-19	COVID-19	Home
Case 17	86	M	Latin American	33.8	No known conditions	Not performed	Pulmonary pathology from COVID-19	COVID-19	Home
Case 18	45	M	Caucassian	27.8	HTN,depression, alcohol abuse	Pending at time of death	Pulmonary pathology from COVID-19	COVID-19 Other significant conditions: dilated cardiomyopathy	Home
Case 19	24	M	African American	21.2	Substance abuse	Positive	No PMCT manifestation of COVID-19	Fentanyl, alcohol and methampheatmine toxicity Other significant conditions: Acute pneumonia associated with COVID-19	Train station
Case 20	63	M	Latin American	33.1	Schizopphrenia	Not performed	Pulmonary pathology from COVID-19	COVID-19 Other significant conditions: Obesity	Home
Case 21	19	F	Latin American	27.3	substance abuse, cardiomyopathy, bipolar disorder	Positive	Dilated Cardiomyopathy	Heroin toxicity Other significant conditions: CHF, COVID-19	Hospital
Case 22	44	M	Latin American	29.9	Alcohol abuse	Not performed	Pulmonary pathology from COVID-19	COVID-19	Home
Case 23	38	M	Latin American	30.3	HTN, high cholesterol	Negative	Pulmonary pathology from COVID-19	1. Pneumonia 2. COVID-19 Other significant condiitons: h/o Hypertensive cardiovascular disease	Home
Case 24	48	F	Latin American	42.6	No known conditions	Not performed	Pulmonary pathology from COVID-19	1. COVID-19 Other conditions : Morbid obesity	Home
Case 25	34	M	Latin American	42.4	Substance abuse	Positive	Pulmonary pathology from COVID-19	COVID-19 Other conditions: Morbid obesity, Methamephatemine toxicity	Home
Case 26	46	M	Latin American	41	No known conditions	Not performed	Pulmonary pathology from COVID-19	COVID-19 Other significant conditions: Obesity	Car
Case 27	54	M	Latin American	41.7	HTN	Not performed	Pulmonary pathology from COVID-19	1. COVID-19 Other conditions: Obesity	Recreational vehicle
Case 28	80	M	Latin American	27.8	Afib, DM, high cholesterol, HTN, hypothyroidism	Positive	Acute intracranial hemorrhage with evidence of traumatic injury	Homicide with blunt head trauma and acute intracranial hemorrhage Other significant conditions: COVID-19	Hospital
Case 29	43	M	Latin American	26.9	No known conditions	Not performed	Pulmonary pathology from COVID-19	COVID-19	Home
Case 30	30	M	Latin American	21.2	Smoking history	Negative	No PMCT manifestation of COVID-19	Fentanly toxicity Other conditions COVID-19	Home
Case 31	58	M	Latin American	10.2	Alcohol abuse, methamphetamine usage	Not performed	Pulmonary pathology with superimposed bacterial infection with abscesses	1. Acute bronchopneumonia, 2. COVID-19 Other conditions: Methamphetamine use	Home
Case 32	45	M	Latin American	33.3	Acohol Abuse	Not performed	Pulmonary pathology from COVID-19	1. Pneumonia, 2. COVID-19	Home
Case 33	38	M	Latin American	46	No known conditions	Pending at time of death	Pulmonary pathology from COVID-19	COVID-19	Home
Case 34	40	F	Latin American	39.9	DM, asthma	Positive	Pulmonary pathology from COVID-19	COVID-19 Other significnat conditions; DM, Obesity , Hypertensive cardiovascular disease	Home
Case 35	45	M	Latin American	30.2	No known conditions	Not performed	Pulmonary pathology from COVID-19	COVID-19	Home
Case 36	58	M	Latin American	30	Acohol Abuse	Unknown	No PMCT manifestation of COVID-19	Hypertensive heart disease other significant condition: COVID-19	Home
Case 37	45	M	Latin American	25.5	Acohol Abuse	Not performed	Pulmonary pathology from COVID-19	COVID-19	Home
Case 38	47	M	Latin American	43.1	Acohol Abuse	Unknown	Pulmonary pathology from COVID-19	COVID-19 Other significant conditions: obesity	Home
Case 39	37	F	Latin American	49.5	Downs Syndrome	Not performed	Pulmonary pathology from COVID-19	COVID-19 other significant conditions: Obesity	Home
Case 40	89	F	Latin American	24.4	HTN	Not performed	Pulmonary pathology from COVID-19	COVID-19	Home
Case 41	65	F	Latin American	34	HTN, high cholesterol	Not performed	Pulmonary pathology from COVID-19	COVID-19	Home
Case 42	52	M	Latin American	39	No known conditions	Unknown	Pulmonary pathology from COVID-19	ARDS, Pneumonia, COVID-19	Home
