# Supplementary material for: Postmortem CT in decedents with SARS-CoV-2 infection. A single institution experience
Source: Forensic Sci Res. 2022 Jan 24;7(2):255–60. doi: 10.1080/20961790.2021.1977479 (PMC9245975; doi:10.1080/20961790.2021.1977479)
Supplement: Supplemental Material [file TFSR_A_1977479_SM1055.zip › Supplementary Table S2.xlsx]

## Sheet: Sheet6
Case number	Pleural effusion	Pericardial effusion	Cardiomegaly	Vascular calcifications	Pulmonary findings
Case 1	Y	Y	N	Y	Bronchial wall thickening, air bronchograms,air bubble sign, heterogenous ground glass opacification, consolidation
Case 2	Y	Y	N	Y	Bronchial wall thickening, air bronchograms,air bubble sign, heterogenous ground glass opacification, consolidation
Case 3	Y	N	N	N	Bronchial wall thickening, air bronchograms,air bubble sign, heterogenous ground glass opacification, consolidation
Case 4	Y	N	N	Y	Bronchial wall thickening, air bronchograms, heterogenous ground glass opacification, consolidation
Case 5	Y	N	N	Y	Bronchial wall thickening, air bronchograms, mild heterogenous ground glass opacifications
Case 6	I	N	N	Y	Complete opacification of the chest
Case 7	N	N	Y	N	Bronchial wall thickening, air bronchograms, heterogenous ground glass opacification, consolidation
Case 8	N	Y	N	Y	Bronchial wall thickening, air bronchograms,air bubble sign, heterogenous ground glass opacification, consolidation
Case 9	N	N	N	N	Bronchial wall thickening, air bronchograms,air bubble sign, heterogenous ground glass opacification, consolidation
Case 10	N	N	N	Y	Bronchial wall thickening, air bronchograms,air bubble sign, heterogenous ground glass opacification, consolidation
Case 11	N	N	N	Y	Bronchial wall thickening, air bronchograms,air bubble sign, heterogenous ground glass opacification, consolidation
Case 12	Y	Y	N	N	Bronchial wall thickening, air bronchograms, heterogenous ground glass opacification, consolidation
Case 13	I	N	N	Y	Complete opacification of the chest
Case 14	Y	N	Y	Y	Complete opacification of the chest
Case 15	N	N	N	N	Bronchial wall thickening, air bronchograms, heterogenous ground glass opacification, consolidation
Case 16	N	Y	N	Y	Bronchial wall thickening, air bronchograms,air bubble sign, heterogenous ground glass opacification, consolidation
Case 17	N	N	Y	Y	Bronchial wall thickening, air buble sign, heterogenous ground glass opacification
Case 18	N	N	N	Y	Bronchial wall thickening, air bronchograms, heterogenous ground glass opacification, consolidation
Case 19	Y	Y	N	N	Findings only on left side with bronchial wall thickening, air bronchograms, heterogenous ground glass opacification and consolidation
Case 20	Y	Y	N	Y	Bronchial wall thickening, air bronchograms,air bubble sign, heterogenous ground glass opacification, consolidation
Case 21	Y	Y	Y	N	Near complete opacification of the chest from fluid with markedly enlarged heart, pericaridal and large bilateral pleural effusions suggestive of dilated cardiomyopathy and heart failue
Case 22	N	Y	N	Y	Bronchial wall thickening, air bronchograms,air bubble sign, heterogenous ground glass opacification, consolidation
Case 23	N	N	N	N	Bronchial wall thickening, air bronchograms, heterogenous ground glass opacification, consolidation
Case 24	N	N	N	N	Bronchial wall thickening, air bronchograms,air bubble sign, heterogenous ground glass opacification, consolidation
Case 25	N	N	N	N	Bronchial wall thickening, air bronchograms,air bubble sign, heterogenous ground glass opacification, consolidation
Case 26	N	N	N	N	Bronchial wall thickening, air bronchogram, consolidation
Case 27	Y	N	N	N	Bronchial wall thickening, heterogenous ground glass opacification
Case 28	N	Y	Y	Y	Bronchial wall thickening,air bubble sign, heterogenous ground glass opacification
Case 29	N	Y	N	N	Bronchial wall thickening, air bronchograms,air bubble sign, heterogenous ground glass opacification, consolidation
Case 30	N	N	N	N	Normal postmortem changes of livor.
Case 31	Y	N	N	Y	Bronchial wall thickening with multiple pulmonary abscesses and right loculated pleural effusion and focal right lower lobe consolidation
Case 32	N	N	N	Y	Bronchial wall thickening, air bronchograms,air bubble sign, heterogenous ground glass opacification, consolidation
Case 33	Y	N	N	N	Bronchial wall thickening, air bronchograms, heterogenous ground glass opacification, consolidation
Case 34	Y	N	N	Y	Bronchial wall thickening, air bronchograms, heterogenous ground glass opacification, consolidation
Case 35	N	N	N	N	Bronchial wall thickening, air bronchograms, heterogenous ground glass opacification, consolidation
Case 36	Y	N	Y	Y	Faint hazy opacities in the lung predominantly upper lobes with mild bronchial wall thickening, but no frank areas of consolidation or air bronchograms
Case 37	Y	N	N	N	Bronchial wall thickening, air bronchograms, heterogenous ground glass opacification, consolidation
Case 38	N	N	N	N	Bronchial wall thickening, air bronchograms, heterogenous ground glass opacification, consolidation
Case 39	N	N	N	N	Bronchial wall thickening, air bronchograms, heterogenous ground glass opacification, consolidation
Case 40	N	N	Y	Y	Bronchial wall thickening, air bronchograms,air bubble sign, heterogenous ground glass opacification, consolidation
Case 41	N	N	N	Y	Bronchial wall thickening, air bronchograms,air bubble sign, heterogenous ground glass opacification, consolidation
Case 42	N	N	N	Y	Bronchial wall thickening, air bronchograms,air bubble sign, heterogenous ground glass opacification, consolidation
